# Supplementary material for: Lung cancer organoids analyzed on microwell arrays predict drug responses of patients within a week
Source: Nat Commun. 2021 May 10;12:2581. doi: 10.1038/s41467-021-22676-1 (PMC8110811; doi:10.1038/s41467-021-22676-1)
Supplement: Supplementary file 4 — Supplementary Data 1 [file 41467_2021_22676_MOESM4_ESM.xlsx]

## Sheet: Sheet1
Supplementary Data 1. Pathological information of all the resected samples
Sample ID	Pathelogical type	Stage	TNM stage	Subtype	Differentiation	No. of LCO	No. of NLS
LC1	Adenoid cystic carcinoma	IA3	T1cN0M0	Cribriform		4236
LC2	Sarcomatoid carcinoma	IIIB	T3N2M0			240
LC3	Adenocarcinoma	IIIA	T4N0M0	Mucinous		1076
LC4	Squamouse cell carcinoma	IIB	T3N0M0		Moderate	1450
LC5	Atypical carcinoid	IVA	NA			12400
LC6	Squamouse cell carcinoma	IA3	T1cN0M0		Moderate	0
LC7	Adenocarcinoma	IVA	T4NxM1a	Acinar		928	15
LC8	Adenocarcinoma	IA2	T1bN0M0	Cribriform		428	6
LC9	Squamouse cell carcinoma	IIB	T3N0M0		Moderate	256	0
LC10	Adenocarcinoma	IIIB	T3N2M0	Acinar		5620	17
LC11	Adenocarcinoma	IB	T2aN0M0	Papillary		280	2
LC12	Squamouse cell carcinoma	IIIB	T3N2M0		Moderate	888	51
LC13	Adenocarcinoma	IA3	T1cN0M0	Acinar		808	34
LC14	Adenocarcinoma	IIIA	T1cN2M0	Lepidic		1826
LC15	Adenocarcinoma	IB	T2aN0M0	Acinar		35	2
LC16	Adenocarcinoma	IIB	T3N0M0	Solid		1389	14
LC17	Adenocarcinoma	IA2	T1bN0M0	Acinar		100
LC18	Adenocarcinoma	IA3	T1cN0M0			340	6
LC19	Adenocarcinoma	IA2	T1bN0M0	Acinar		3532	6
LC20	Small cell carcinoma	IIB	T2aN1M0			7444	0
LC21	Adenocarcinoma	IIIA	T2aN2M0	Micropapillary		1508	7
LC22	Adenocarcinoma	IA3	T1cN0M0	Mucinous		828
LC23	Adenocarcinoma	IIB	T1cN1M0	Solid		19400
LC24	Squamouse cell carcinoma	IIIA	T2bN2M0		Moderate	4400
LC25	Adenocarcinoma	IA2	T1bN0M0	Acinar		10250
LC26	Adenocarcinoma	IA3	T1CN0M0	Mucinous		1133
LC27	Adenocarcinoma	IA3	T1cN0M0	Acinar		750
LC28	Squamouse cell carcinoma	IIIA	T3N1M0		Poor	15
LC29	Adenocarcinoma	IB	T2aN0M0	Papillary		3108
LC30	Adenocarcinoma	IA3	T1cN0M0			20
LC31	Adenocarcinoma	IIIA	T1cN2M0	Mucinous		4400
LC32	Squamouse cell carcinoma	ypIIIA	T1cN2M0		Moderate	22
LC33	Adenocarcinoma	IB	T2aN0M0	Lepidic		6
LC34	Adenocarcinoma	IB	T2aN0M0	Acinar		467
LC35	Squamouse cell carcinoma	IIIA	T4N0M0		Moderate	3330
LC36	Adenocarcinoma	IB	T2aN0M0	Acinar		31
LC37	Adenocarcinoma	IIB	T3N0M0	Papillary		12950
LC38	Adenocarcinoma	IB	T2aN0M0	Papillary		1000
LC39	Squamouse cell carcinoma	IIA	T2bN0M0		Poor	364
LC40	Adenocarcinoma	IB	T2aN0M0	Acinar		4000
LC41	Squamouse cell carcinoma	IIIB	T3N2M0		Poor	3325
LC42	Squamouse cell carcinoma	IIIB	T4N2M0		Moderate	17050
LC43	Adenocarcinoma	IVA	T2bN2M1a	Solid		7400
LC44	Adenocarcinoma	IIIA	T2bN2M0	Lepidic		1325
LC45	Adenocarcinoma	IIIA	T1bN2M0	Acinar		1150
LC46	Squamouse cell carcinoma	IIB	T3N0M0		Moderate	400
LC47	Squamouse cell carcinoma	IIIB	T4N2M0		Poor	5400
LC48	Adenocarcinoma	IVA	T4N0M1a	Acinar		750
LC49	Adenocarcinoma	IA2	T1bN0M0	Lepidic		13
LC50	Adenocarcinoma	IA2	T1bN0M0	Solid		3000
LC51	Adenocarcinoma	IB	T2aN0M0	Acinar		9700	0
LC52	Adenocarcinoma	IIB	T3N0M0	Acinar		2667	46
LC53	Adenocarcinoma	IIIA	T2aN2M0	Solid		1200	96
LC54	Adenocarcinoma	IA3	T2aN0M0	Acinar		3500
LC55	Squamouse cell carcinoma	IIIA	T2aN2M0		Moderate	2800	0
LC56	Adenocarcinoma	IVA	T2aN0M1a	Solid		2533	25
LC57	Adenocarcinoma	IA2	T1bN0M0	Micropapillary		2400	7
LC58	Small cell carcinoma	IB	T2aN0M0			3600	35
LC59	Adenocarcinoma	IB	T2aN0M0	Acinar		6	0
LC60	Adenocarcinoma	IB	T2aN0M0	Papillary		149	0
LC61	Small cell carcinoma	IIIA	T1cN2M0			20000	1
LC62	Adenocarcinoma	IA2	T1bN0M0	Lepidic		2	2
LC63	Adenocarcinoma	IIIA	T4N0M0	Acinar		200	12
LC64	Squamouse cell carcinoma	IIB	T2aN1M0		Moderate	4600	4
LC65	Mucoepidermoid carcinoma	IB	T2aN0M0			8000	82
LC66	Squamouse cell carcinoma	IIB	T2aN1M0		Moderate	142	11
LC67	Adenocarcinoma	IA3	T1cN0M0	Micropapillary		226	1
LC68	Adenocarcinoma	IIB	T3N0MO	Solid		2900	7
LC69	Adenocarcinoma	IIB	T2aN1M0	Solid		6500	10
LC70	Adenocarcinoma	IA3	T1cN0M0	Papillary		26
LC71	Squamouse cell carcinoma	IB	T2aN0M0		Moderate	2000	89
LC72	Squamouse cell carcinoma	IA2	T1bN0M0		Moderate	21	0
LC73	Adenocarcinoma	IA3	T1cN0M0	Solid		118	0
LC74	Adenocarcinoma		T2aNxM0	Solid		13	0
LC75	Adenocarcinoma	IA3	T1cN0M0	Micropapillary		0
LC76	Adenocarcinoma	IIIB	T2bN2M0			183	0
LC77	Adenocarcinoma	IIIA	T2aN2M0	Acinar		1441	0
LC78	Adenocarcinoma	IIIA	T3N1M0	Solid		112	8
LC79	Adenocarcinoma	IB	T2aN0M0	Solid		9400
LC80	Adenocarcinoma	IIB	T3N0M0	Solid		9
LC81	Adenocarcinoma	IA1	T1miN0M0	MIA		0
LC82	Adenoid cystic carcinoma	IIIA	T2aN2M0			86
LC83	Adenocarcinoma	IIIA	T3N2M0	Micropapillary		1200
LC84	Squamouse cell carcinoma	IIB	T1cN2M0		Moderate	600
LC85	Adenocarcinoma	ypIIIA	ypT2aN2M0	Micropapillary		0
LC86	Squamouse cell carcinoma	IIIA	T3N1M0		Moderate	136
LC87	Large cell neuroendocrine carcinoma	IIB	T3N0M0			8000
LC88	Squamouse cell carcinoma	IIB	T2aN1M0		Well	156
LC89	Adenocarcinoma	IB	T2aN0M0	Papillary		126
LC90	Adenocarcinoma	IIIB	T4N2M0	Solid		0
LC91	Adenocarcinoma	IIIA	T4N1M0	Acinar		21
LC92	Squamouse cell carcinoma	IIB	T2bN1aM0		Moderate	52
LC93	Adenocarcinoma	IA2	T1bN0M0	Acinar		107
LC94	Small cell carcinoma	IVA	T2aNxM1a			1944
LC95	Adenocarcinoma	IVB	T2aNxM1c	Micropapillary		14900
LC96	Adenocarcinoma	IIB	T2N1M0	Solid		16300	27
LC97	Squamouse cell carcinoma	IIIB	T3N2M0		Poor	10000	64
LC98	Adenocarcinoma	IIIA	T2aN0M0	Acinar		9500	5
LC99	Adenocarcinoma	IIIB	T3N2M0	Solid		4200
LC100	Adenocarcinoma	IIB	T3N0M0	Solid		4400
LC101	Adenocarcinoma	IVA	T1bNxM1a	Acinar		1000
LC102	Adenocarcinoma	IA3	T1cN0M0	Acinar		85
LC103	Adenocarcinoma	IIIA	T1cN2Mo	Fetal adenocarcinoma		4132
LC104	Adenocarcinoma	IA3	T1cN0M0	Acinar
LC105	Adenocarcinoma	IA3	T1cN0M0	Micropapillary
LC106	Adenocarcinoma	IB	T2aN0M0	Acinar
LC107	Adenocarcinoma	IA3	T1cN0M0	Solid
LC108	Adenocarcinoma	IIB	T2bN1M0	papillary
LC109	Squamouse cell carcinoma	IIB	T2aN1M0		Moderate
LC110	Adenocarcinoma	IIIA	T2aN2M0	Micropapillary
LC111	Adenocarcinoma	IIB	T3N0M0	Mucinous
LC112	Adenocarcinoma	IIIA	T4N0M0	Solid
LC113	Adenocarcinoma	IIIA	T1cN2M0	Micropapillary
LC114	Adenocarcinoma	IIIB	T4N2M0	Acinar
LC115	Adenocarcinoma	IVA	T2aNxM1a	Acinar
LC116	Squamouse cell carcinoma	IIIB	T3N2M0		Moderate
LC117	Adenocarcinoma	IA2	T1bN0M0	Acinar
LC118	Adenocarcinoma	IA3	T1cN0M0	papillary
LC119	Adenocarcinoma	IB	T2aN0M0	papillary
LC120	Adenocarcinoma	IA2	T1bN0M0	papillary
LC121	Adenocarcinoma	IIIA	T2aN2M0	Micropapillary
LC122	Squamouse cell carcinoma	IIB	T2bN1M0		Poor
LC123	Adenocarcinoma	IIB	T3N0M0	papillary
LC124	Adenocarcinoma	IIA	T2bN0M0	Acinar
LC125	Squamouse cell carcinoma	IIB	T2aN1M0		Moderate
LC126	Adenocarcinoma	IIIA	T2aN2M0	Acinar
LC127	Adenocarcinoma	IIIA	T2aN2M0	Solid
LC128	Adenocarcinoma	IIB	T2aN1M0	Acinar and solid
LC129	Adenocarcinoma	IVA	T1bN1M1a	Acinar and solid
LC130	Adenocarcinoma	IIIB	T1cN3M0
LC131	Adenocarcinoma	IVB	T1cN0M1c	Acinar
LC132	Adenocarcinoma	IIIB	T2aN3M0		Poor
LC133	Adenocarcinoma	IVA	T2bN2M1a	Acinar
LC134	Squamouse cell carcinoma	IVA	T2aN2M1b		Poor
LC135	Adenosquamouse carcinoma	IA2	T1bN0M0		Moderate
LC136	Small cell carcinoma	IIIA	T3N1M0		Poor
LC137	Adenocarcinoma	IA3	T1cN0M0	Papillary
LC138	Adenocarcinoma	IIIB	T3N2M0	Papillary
LC139	Squamouse cell carcinoma	IA3	T1cN0M0		Moderate
LC140	Adenocarcinoma	IB	T2aN0M0	Acinar
LC141	Adenocarcinoma	IIIB	T3N2M0	Mucinous
LC142	Adenocarcinoma	IIIB	T3N2M0	Acinar
BSDC1	Bronchial salivary duct carcinoma	IA3	T1cN0M0
CRC1	Lung metastasis of colarectoral cancer	IV
LCO: lung cancer derived organoids, NLS: normal lung tissue derived spheroids
