# Supplementary material for: Lung cancer organoids analyzed on microwell arrays predict drug responses of patients within a week
Source: Nat Commun. 2021 May 10;12:2581. doi: 10.1038/s41467-021-22676-1 (PMC8110811; doi:10.1038/s41467-021-22676-1)
Supplement: Supplementary file 5 — Supplementary Data 2 [file 41467_2021_22676_MOESM5_ESM.xlsx]

## Sheet: Sheet1
Supplementary Data 2. Clinical characteristics of patient samples used in the on-chip drug sensitivity tests
Sample ID	Time of collection	Site of biopsy	Previous treatments	Patient response to previous treatments	Treatments after organoids established	Adjuvant/ Systemic treatment	Measurable/ non-measurable disease	Response evaluation*	New metastasis or progression	DFS (months)	PFS (months)	Agent(s) tested with the LCOs	Reasons for no comparison
LC96	BL prior to PC	Primary lung tumor	none		PC	Systemic	Measurable	PD to PC	Bone metastasis	N/A	1	PC, GC, DC, Gef, Cri
LC132	PD to Afa	Supraclavicular lymph node	PC, Afa	PD to Afa	Afa+Radiotherapy	Systemic	Measurable	PD to Afa	Cervical lymph node metastasis	N/A	2.5	PC, DC, Afa, Oxi
CRC1	PD to Oxa	Lung metastasis	Oxa+Cap+Bev	PD	Radiotherapy	Systemic	Measurable	N/A	No	N/A	N/A	Oxa, Cap, Iri
LC131	BL prior to Afa	Primary lung tumor	none		Afa	Systemic	Non-measurable	non-PD	No	N/A	6	PC, Gef
LC133	BL prior to Gef	Primary lung tumor	none		Gef	Systemic	Measurable	PR to Gef	No	N/A	5	PC, GC, DC, Gef
LC134	BL prior to GC	Skin metastasis	none		GC	Systemic	Measurable	PR to GC	No	N/A	6	PC, GC, DC
LC101	BL prior to Osi	Primary lung tumor	none		Osi	Systemic	non-measurable	non-PD to Osi	No	N/A	8	PC, Gef
LC127	BL prior to Pem	Primary lung tumor	none		Pem	Systemic	Measurable	PD	mediastinal lymph node relapse and bone metastasis	N/A	1	PC, Gef
LC129	BL prior to Afa	Primary lung tumor	none		Afa	Systemic	non-measurable	CR	No	N/A	10	PC, GC	TKI was not tested
LC130	BL	Supraclavicular lymph node	none		Chemoradiotherapy	Systemic	Measurable	PR for 6 months	No	N/A	6	PC, GC, Cri	Patient took radiotherapy
LC95	BL	Primary lung tumor	none		Cri	Systemic	non-measurable	CR	No	N/A	18	GC, Erl	Cri was not tested
LC97	SD on GC	Primary lung tumor	Neoadjuvant with GC	SD to GC	GC	Adjuvant	Measurable	PD to GC	Ipsilateral station L2 lymph node metastasis	2	N/A	PC, GC, DC
LC124	BL	Primary lung tumor	none		PC	Adjuvant	non-measurable	N/A	No	7	N/A	PC, GC, DC, Gef	Patient response can not be evaluated
LC125	BL	Primary lung tumor	none		GC	Adjuvant	non-measurable	N/A	No	7	N/A	GC, DC	Patient response can not be evaluated
LC126	BL	Primary lung tumor	none		Gef	Adjuvant	non-measurable	N/A	No	7	N/A	PC, GC, DC, Gef	Patient response can not be evaluated
LC128	BL	Primary lung tumor	none		PC	Adjuvant	non-measurable	N/A	No	7	N/A	PC	Patient response can not be evaluated
LC100	BL	Primary lung tumor	none		Radiotherapy	Adjuvant	non-measurable	N/A	No	9	N/A	PC, GC, Gef	Patient response can not be evaluated
LC94	BL	Primary lung tumor	none		EC	Adjuvant	non-measurable	N/A	brain metastasis	8	N/A	PC, GC	Patient response can not be evaluated
LC136	BL	Primary lung tumor	none		TC	Adjuvant	non-measurable	N/A	Brain and bone metastasis	7	N/A	EC	Patient response can not be evaluated
LC137	PD to EC	Primary lung tumor	EC	PD	none	none	non-measurable	N/A	No	8	N/A	PC, EC, Gef
LC135	BL	Primary lung tumor	none		none	none	non-measurable	N/A	No	7	N/A	PC, Gef	No subsequent treatment
*: Evaluation of the treatment after organoid establishment, DFS: disease free survival, PFS: progression free survival, BL: Base line, SD: stable disease, PR: partial response, SD: stable disease, PD: progression disease, Pem: pemetrexed, Afa: afatinib, Gef: gefitinib, Osi: ositinib, Cri: crizotinib, GC: gemcitabin+cisplatin, PC: Pemetrexed+cisplatin, DC: docetaxel+cisplatin, PC: nab-paclitaxel+…
