# Supplementary material for: Lung cancer organoids analyzed on microwell arrays predict drug responses of patients within a week
Source: Nat Commun. 2021 May 10;12:2581. doi: 10.1038/s41467-021-22676-1 (PMC8110811; doi:10.1038/s41467-021-22676-1)
Supplement: Supplementary file 9 — Source Data [file 41467_2021_22676_MOESM9_ESM.xlsx]

## Sheet: LCO number
Fig. 1b organoid number
Sample ID	Tissue type	Mechanical method	1-hour digestion	2-hour digestion
LC105	T	1634	243	52
	N	0	4	11
LC106	T	2280	223	351
	N	1	110	36
LC107	T	1547	94	126
	N	9	37	46
LC108	T	5288	624	440
	N	2	122	91
LC109	T	1758	56	48
	N	8	66	77
T: tumor tissue, N: normal tissue

## Sheet: LCO growth rate and viability
Fig. 1g LCO growth rate
LC1-O	LC3-O	LC5-O	LC7-O	LC12-O	LC13-O	LC16-O	LC19-O	LC25-O	LC39-O	LC47-O	LC55-O	LC56-O	LC64-O	LC68-O	LC69-O	LC95-O	LC96-O	LC98-O	LC102-O
2.2577	1.6896	2.1324	1.03165	0.7295	1.1215	1.63882	1.25938	1.80502	1.31105	2.17925	2.01071	1.02665	1.20522	3.09315	1.84	0.995723	9.06061	2.39892	1.9834
1.5527	1.4755	1.9514	2.7741	0.8035	2.00416	1.19819	1.54088	0.886099	1.0838	1.2937	1.96194	1.39031	1.75618	1.56308	0.980031	1.4998	7.0556	3.39877	2.0137
1.276	2.1643	1.9973	2.95479	1.1528	2.34086	0.968794	2.27187	1.30848	1.16864	1.03443	6.61176	0.913958	0.964793	2.16422	1.82698	0.847974	5.85976	2.3355	3.5426
2.6081	1.1207	1.3831	1.55969	1.1036	1.04668	1.08137	1.46391	0.890411	1.49258	1.49213	1.347	1.25605	1.87745	1.96028	0.825835	0.824024	5.04538	1.65603	5.7893
1.0667	1.3452	2.1934	1.52825	1.136	1.00883	0.958018	1.07719	1.29883	1.16093	1.12387	2.82792	1.39387	2.01365	1.5773	1.40708	1.05955	4.02051	2.39024	6.0434
1.3245	1.0544	2.4581	1.01324	1.1187	1.6371	1.50308	1.43833	1.03175	1.12405	1.21329	0.708085	2.04816	0.80798	1.4439	1.10555	0.853343	4.9711	3.26355	3.3765
1.6049	1.8794	1.3308	0.9847	1.0766	0.842105	1.11628	4.06091	1.09699	0.957736	1.50127	0.929652	4.47255	1.22996	1.87382	0.579079	1.09592	3.24494	2.52564	3.8893
1.1991	2.9676	0.9828	1.9846	1.0211	0.987738	1.02213	1.74602	0.806667	1.15597	1.34732	1.0713	1.36624	1.12185	2.78599	0.94274	0.997585	3.47125	2.40262	2.0123
2.8229	4.0933	1.0525	1.3367	0.8141	1.6184	1.25682	1.02778	1.03686	1.53701	0.86965	2.12954	1.03993	1.16449	1.8176	1.08564	1.1976	4.3485	1.81699	4.6324
2.0827	1.5624	1.1061	1.0896	0.7794	1.50972	1.75707	1.93932	1.13092	1.39004	1.23727	2.36364	3.30741	0.816999	3.44663	1.27691	0.993526	2.81649	1.47742	3.213
3.205	1.7692	0.9401	1.6936	1.0204	1.52649	0.848079	3.26467	1.11331	1.31858	1.32467	0.66817	1.40523	0.625298	1.25596	1.13947	0.983976	3.81294	2.03379	2.0834
1.3172	1.4437	1.346	1.8892	0.6456	1.08529	0.729261	1.47893	0.900141	0.731646	0.91386	0.623511	4.24242	1.07772	4.6735	0.99229	1.14645	3.19367	1.63405	2.7896
1.2819	1.3729	0.9336	2.0745	1.1162	1.12834	1.08707	1.64009	1.25973	0.875573	1.06457	0.979866	1.25018	1.32432	1.57449	1.63566	1.347	3.68725	1.51404	3.0624
1.4021	1.3526	2.2421	1.7942	1.0074	1.01047	1.26399	0.936601	1.31071	0.990649	1.1398	1.96644	3.26889	1.55843	1.83224	1.33931	1.03954	5.72824	4.85016	2.1189
1.7926	2.6745	1.0367	1.2781	0.9434	1.03046	0.812255	1.63336	1.05714	1.02766	1.24869	2.04575	1.42312	1.71201	2.68004	1.15764	1.01299	1.75639	2.32672	4.3421
0.9025	2.8807	1.744	1.1367	0.6687	2.69117	1.20786	2.5383	1.23559	1.01335	0.761116	2.98527	2.71731	1.00132	1.32734	1.04918	0.970758	2.9596	2.88584	3.2134
1.3022	1.2917	1.161	1.0928	0.9694	1.18433	0.868217	1.60578	1.43716	1.43866	1.08473	1.31614	4.42157	1.34517	2.4476	1.22813	1.00953	3.21467	2.56364	1.4852
0.8736	3.2671	2.0316	1.7532	0.938	1.63153	1.07392	1.17039	1.42328	1.03732	1.03881	0.548932	1.95335	1.47573	1.40052	1.31429	1.15765	2.96543	1.94627	3.09
2.2101	1.6743	1.2309	2.4798	0.8723	1.42567	1.16261	1.90877	1.13907	1.14619	0.97854	2.02907	2.01507	1.25769	2.16838	0.920335	1.07284	5.53432	2.80451	3.56
1.7846	1.3246	2.0658	2.0135	0.9634	2.38101	1.16374	1.25681	0.953811	1.10478	1.42633	2.76346	1.63736	1.00926	2.76951	1.14523	1.19045	3.31246	2.82993	2.98
Fig. 3g LCO growth rate
LC96-O		LC97-O		LC120-O		LC141-O
on-chip	off-chip	on-chip	off-chip	on-chip	off-chip	on-chip	off-chip
5.3957	4.1024	1.8209	2.1545	1.4041	1.0149	0.993	1.2854
4.0234	5.725	1.9491	3.1049	1.4798	0.9815	1.3602	0.8982
5.1741	3.1264	2.5598	1.6431	1.2367	1.5806	1.6373	1.2214
5.4548	6.3177	1.8659	1.9699	1.2812	1.2508	1.0241	1.4425
3.8344	1.8355	2.1236	2.5134	1.4989	1.5167	0.995	1.2823
1.5742	1.4648	2.4583	2.0365	1.1251	1.4181	0.7242	1.1289
2.1911	6.3839	2.0454	2.3217	1.5896	1.6877	0.8006	1.2206
3.0754	2.7755	2.2002	2.2045	1.6842	1.3246	0.9371	0.9076
3.3511	3.5214	1.7932	3.0547	1.3247	1.5463	0.9262	0.8963
3.8469	5.1997	1.6545	1.5589	1.5673	1.3367	1.4432	1.4456
4.6837	2.6185	2.0487	1.7423	1.1673	1.0956	1.3042	0.8163
1.6792	4.0032	2.5673	2.3368	1.2966	1.2126	1.212	1.5358
6.0841	2.9386	3.7603	2.7652	1.2863	2.0432	0.6873	1.6486
3.2557	3.7358	3.459	2.3047	1.4597	2.1657	0.9014	1.5579
2.0776	2.0762	1.7632	2.5596	1.8064	1.2267	1.6753	1.0857
3.4295	2.8369	1.9742	1.7273	1.9965	1.0564	1.9632	0.9052
3.8867	6.9847	2.0408	1.3049	1.2147	1.3246	0.8741	0.7626
2.8634	5.0126	1.3234	3.891	1.3026	1.0983	0.9637	1.9633
2.0241	1.9395	2.4766	1.2742	1.1685	1.2589	0.7635	1.0419
4.5255	4.8325	1.8567	2.0157	1.3571	1.6574	1.4372	1.2762
Fig. 3h LCO viability
LC96-O		LC97-O		LC120-O		LC141-O
on-chip	off-chip	on-chip	off-chip	on-chip	off-chip	on-chip	off-chip
0.8246	0.9466	0.8898	0.9364	0.9744	0.9892	0.9583	0.9175
0.9321	0.8572	0.9341	0.8613	0.9715	0.9626	0.9541	0.9062
0.8265	0.9047	0.8544	0.9124	0.9842	0.9743	0.9666	0.9412
0.8962	0.8894	0.8931	0.8568	0.9673	0.9862	0.9672	0.9326
0.8146	0.8452	0.9047	0.8471	0.9452	0.9521	0.9431	0.9578
0.9023	0.8669	0.8752	0.8991	0.9809	0.9763	0.9218	0.9253
0.9675	0.9043	0.8498	0.9128	0.9427	0.9693	0.9355	0.9672
0.9432	0.8871	0.7683	0.9479	0.9108	0.9427	0.9096	0.9647
0.8214	0.9673	0.7532	0.9085	0.8983	0.9633	0.8763	0.8793
0.7963	0.7928	0.9251	0.8766	0.9346	0.8804	0.8906	0.9409
0.8416	0.9391	0.9094	0.8904	0.8872	0.897	0.9321	0.9652
0.8879	0.8777	0.8369	0.8032	0.9637	0.9126	0.9469	0.9378
0.9342	0.8253	0.8631	0.7634	0.9516	0.9707	0.8641	0.9705
0.9802	0.8639	0.8928	0.8938	0.9433	0.8473	0.8923	0.9634
0.9133	0.7967	0.9501	0.9453	0.9892	0.9322	0.9142	0.9087
0.8743	0.8433	0.878	0.7976	0.9365	0.9674	0.9095	0.9818
0.8681	0.9102	0.9096	0.8635	0.9708	0.9362	0.9763	0.9513
0.8094	0.8875	0.7928	0.9137	0.9264	0.8805	0.8869	0.9647
0.8576	0.9391	0.9603	0.9396	0.9508	0.9632	0.9197	0.9312
0.9127	0.9042	0.9147	0.8325	0.9031	0.8904	0.9013	0.9048

## Sheet: Drug responses of LCOs
Fig. 5a Gefitinib
Durg concentration (uM)	LC96-O			LC100-O			LC101-O			LC124-O			LC126-O			LC127-O			LC131-O			LC133-O			LC137-O
0	1	1	1	1	1	1	1	1	1	1	1	1	1	1	1	1	1	1	1	1	1	1	1	1	1	1	1
0.002				0.723843	0.817855	0.895274	0.96715	0.780736	0.71	1.35037	1.5566	1.275	1.1995	0.954034	0.86	0.94808	1.02395	0.838774	0.603156	0.844623	0.93	1.44248	1.30105	1.80361	1.46162	1.01785	0.823666
0.01	1.1178	1.23367	1.11249	0.574625	0.548163	0.625458	0.817326	0.725526	0.85	1.14165	0.973525	1.01603	1.24958	0.872612	0.74	1.01481	0.738949	1.03877	0.963594	0.624918	0.509	0.977705	0.976006	1.06975	1.00545	0.979794	0.943767
0.05	1.16817	1.2151	1.16914	0.454819	0.677413	0.322453	0.497416	0.448408	0.43	0.676392	0.508949	0.871532	0.706908	0.983045	0.61	1.24156	0.672581	0.633952	0.45461	0.705073	0.36	0.893284	0.725061	0.666	1.04166	0.852433	0.929287
0.25	1.19051	1.35196	1.2491	0.656037	0.482372	0.356984	0.470169	0.598392	0.64	0.382965	0.344004	0.448672	0.54489	0.416429	0.818555	1.10115	0.847727	1.15066	0.24	0.306675	0.502102	0.428952	0.835122	0.98	0.875703	0.916038	0.86
1.25	1.28305	1.12	1.16341	0.419803	0.322474	0.417281	0.488962	0.527932	0.54				0.450513	0.59364	0.65	0.684356	0.809178	0.715416	0.554456	0.301024	0.331373	0.506018	0.342956	0.57	0.936083	0.830335	0.79
6.25	1.13585	0.981673	0.893648	0.327851	0.159275	0.15068	0.368513	0.270846	0.4	0.533337	0.226566	0.195254	0.489105	0.479576	0.475	1.06092	0.667252	1.03057	0.163307	0.0692368	0.15777	0.295362	0.34307	0.36	0.743364	0.609498	0.697976
31.25	1.34	0.799805	1.19381	0.080205	0.111316	0.019892	0.20754	0.282854	0.31	0.342616	0.10812	0.43	0.435541	0.242732	0.51	0.644416	0.797658	0.606143	0.0882988	0.0983534	0.0624126	0.330916	0.390318	0.31	0.683648	0.532218	0.544724
156.25	1.31239	0.740711	0.871253	0.020205	0.051316	0.069892	0.181455	0.211448	0.22	0.184865	0.11636	0.14072	0.252339	0.176636	0.28	0.65811	0.674136	0.790888	0.0582988	0.0335338	0.0424126	0.233533	0.26973	0.22	0.510449	0.505627	0.504027
Fig. 5b Crizotinib
Durg concentration (uM)	LC96-O			LC130-O			LC131-O
0	1	1	1	1	1	1	1	1	1
0.000256	1.04	1.02	1.04	1.51	1.32	1.25	1.24079	1.26699	0.935799
0.00128	0.993	1.04465	1.05693	1.51365	1.5	1.51	0.950443	0.722848	1.3917
0.0064	1.30134	1.43344	0.914508	1.02363	1.42285	0.88	0.810656	0.72477	1.49529
0.032	1.24886	1.34773	1.21	0.993868	0.621018	1.13	0.642414	0.690994	1.27761
0.16	1.37525	1.53783	1.24291	0.880849	0.562573	0.45	0.862252	1.02742	0.716105
0.8	1.15202	1.29281	1.20796	0.531975	0.484319	0.55	1.13	1.19852	1.15011
4	1.17417	1.04796	1.11352	0.425275	0.464288	0.41	1.13532	0.935001	0.863
20	1.06445	1.16202	0.872283	0.34486	0.253	0.22	0.406832	0.355783	0.325478
Fig. 5d Afatinib
Durg concentration (uM)	LC132-O
0	1	1	1
0.001	1.14629	1.01534	0.790662
0.01	1.04629	1.30153	0.790662
0.25	0.606145	0.833746	0.915
1.25	0.668301	0.704221	0.717
31.25	0.65544	0.670838	0.6767
156.25	0.606131	0.694522	0.574
781.25	0.447961	0.506967	0.428
Fig. 5d Gefitinib
Durg concentration (uM)	LC133-O
0	1	1	1
0.002	1.14248	1.30105	1.08
0.01	0.977705	0.976006	1.06975
0.05	0.893284	0.725061	0.67
0.25	0.428952	0.435122	0.4374
1.25	0.506018	0.342956	0.567
6.25	0.295362	0.34307	0.36
31.25	0.330916	0.390318	0.309
156.25	0.233533	0.26973	0.22
Fig. 6a Pemetrexed
Durg concentration (uM)	LC96-O			LC100-O			LC101-O			LC124-O			LC126-O			LC127-O			LC128-O			LC129-O			LC130-O			LC131-O			LC132-O			LC133-O			LC137-O
0	1	1	1	1	1	1	1	1	1	1	1	1	1	1	1	1	1	1	1	1	1	1	1	1	1	1	1	1	1	1	1	1	1	1	1	1	1	1	1
0.003	1.17481	1.6213	1.11253	0.897425	0.856798	0.750841	0.716274	0.789602	0.864596	0.849094	0.855062	1.22073	0.903351	0.954072	0.885	1.4698	0.831992	1.25685	1.27	1.28	1.28507	0.947801	0.782895	0.273047	1.14578	0.90117	1.02125	1.571	1.62356	1.50274				1.16941	1.04326	0.854238	1.07471	0.892786	0.652667
0.015	1.20672	1.33374	1.24958	0.880657	0.871131	0.880606	0.890095	1.01597	1.01317	0.212039	0.355822	0.516819	0.903351	0.754072	0.7	1.25685	0.881928	0.631629	1.42453	1.49806	1.08292				1.34578	0.90117	1.02125	1.72238	1.47422	1.38	1.33658	1.21443	1.17	0.689371	0.699139	0.658346	0.950839	1.13378	1.09254
0.075	1.2872	1.28337	1.29234	0.827009	0.74177	0.909673	0.765207	0.710649	0.813662	0.277865	0.295401	0.312232	0.771395	0.783448	0.79	1.18297	0.779898	0.63	1.59923	1.41551	0.840292	0.427737	0.34	0.660113	1.28953	0.995731	0.733554	1.29867	1.18383	1.14	1.14422	0.981612	1.2	0.37	0.504894	0.862967	1.04623	1.11718	0.891648
0.375	1.31226	1.18243	1.26791	0.631332	0.643579	0.869344	0.849892	0.992163	0.638792	0.257208	0.372069	0.413313	0.671718	0.845797	0.61	0.920428	1.13755	0.936838	0.74	1.09636	0.836226	0.473	0.660113	0.523404	0.771486	1.12915	1.00009	0.81815	1.15698	1.09571	0.866816	1.29767	1.45	0.32	0.629646	0.405512	1.03902	0.985139	0.955086
1.875	0.994462	1.14413	0.817869	0.583044	0.57759	0.568239	0.861984	0.674145	0.753304	0.219928	0.159047	0.274794	0.366813	0.364817	0.364	0.848504	0.861492	0.719836	0.706842	0.73	0.630582	0.28	0.523404	0.347904	0.734036	0.836844	0.556617	1.10035	1.04	1.26086	0.917107	0.940397	0.95	0.564033	0.612915	0.55	0.926994	1.02137	1.05458
9.375	1.07775	0.937367	1.06032	0.54979	0.488878	0.532274	0.888933	0.688497	0.752091	0.32208	0.238843	0.179784	0.448327	0.374357	0.47	0.992336	0.906316	1.05791	0.54	0.43694	0.152405	0.784482	0.81	0.714459	0.389529	0.530146	0.480049	0.620069	0.926267	0.943261	0.754866	0.466573	0.36	0.335437	0.338809	0.34	0.756733	0.790592	0.834439
46.875	1.02606	0.689163	1.15	0.460283	0.532827	0.497947	0.727483	0.811829	0.713284	0.181791	0.289912	0.321801	0.392126	0.341717	0.33	1.11058	0.76	0.854974	0.476344	0.45	0.47	0.67531	0.714459	0.781763	0.439997	0.348631	0.46032	0.837026	0.680465	0.58116	0.613212	0.331567	0.72	0.399178	0.515764	0.338553	0.679996	0.687809	0.727463
234.375	0.611901	0.556508	0.676598	0.216556	0.25855	0.267448	0.726404	0.712674	0.642163	0.15936	0.521004	0.460067	0.332126	0.241717	0.37	0.92	0.978216	1.13101	0.311756	0.3	0.31	0.805	0.781763	0.714459	0.520978	0.508683	0.333478	0.407203	0.309697	0.395896	0.313422	0.485878	0.25	0.178865	0.52	0.431485	0.692272	0.743457	0.821468
Fig. 6a Gemcitabine
Durg concentration (uM)	LC96-O			LC100-O			LC124-O			LC126-O			LC129-O			LC130-O			LC133-O
0	1	1	1	1	1	1	1	1		1	1	1	1	1	1	1	1	1	1	1	1
0.002	1.76792	0.987201	1.58686	0.716847	0.739468	0.684084	1.08	1.0823	1.07	1.05964	1.11	0.925087	0.905257	1.49581	1.1999				1.82701	1.1	1.30801
0.01	1.44263	1.26329	1.31881	0.537582	0.681462	0.798761	0.842238	0.795316	0.86	1.14964	1.25	0.875087				1.16244	0.98	1.03216	0.946329	1.0558	1.5417
0.05	1.37835	1.39192	1.372	0.777724	0.754029	0.739621	0.825063	0.62934	0.89	0.906616	1.15545	0.605673	0.959033	1.13	1.08539	0.944484	1.54612	1.39727	0.942297	1.73235	1.60629
0.25	1.17237	1.14556	1.32845	0.33165	0.35157	0.420885	0.711569	0.935545	0.63	0.729515	0.871948	0.68	0.792	0.953873	0.407154	0.755733	1.44637	1.6443	1.66973	1.37635	1.70796
1.25	1.36341	1.10552	1.01	0.31	0.33	0.389904	0.800764	0.590451	0.52	0.189396	0.395674	0.47	0.655979	0.805148	0.720843	0.530797	1.30544	1.01605	1.34659	2.13264	1.17394
6.25	0.880906	1.33941	0.7	0.360315	0.324011	0.320733	0.692488	0.482864	0.41	0.111122	0.337413	0.12196	0.792453	0.489238	0.38	0.534773	1.1024	0.74906	1.13599	1.428	1.5202
31.25	1.35555	1.0159	0.89	0.190269	0.234957	0.229935	0.57171	0.4785	0.44	0.231475	0.148201	0.283729	0.910218	0.853829	0.37519	0.550238	1.01641	0.994606	0.969196	1.68142	1.16597
156.25	1.24622	0.827275	1.12753	0.194723	0.139399	0.166012	0.442236	0.622893	0.38	0.132	0.092	0.232	0.798624	0.773008	0.61919	1.09662	0.883948	0.806951	1.54406	1.2648	1.26494
Fig. 6c Gemcitabine
Durg concentration (uM)	LC97-O			LCO134-O
0	1	1	1	1	1	1
0.002	1.31409	1.26409	1.08958	1.23246	1.11153	1.18303
0.01	1.31656	1.06749	1.34499	0.870989	0.710292	0.898325
0.05	0.993071	0.85314	1.0812	0.375013	0.515881	0.395927
0.25	1.04	1.06433	1.12298	0.51059	0.437941	0.605967
1.25	1.07079	1.2936	0.905074	0.507104	0.3	0.349444
6.25	1.02005	1.18853	0.990471	0.253181	0.17	0.483749
31.25	1.05784	1.11427	0.930381	0.313902	0.237026	0.21
156.25	1.16615	1.10032	0.975266	0.219106	0.15	0.419817
Fig. 6f Gemcitabine
Durg concentration (uM)	LC96-O
0	1	1	1
0.002	1.76792	0.987201	1.58686
0.01	1.44263	1.26329	1.31881
0.05	1.37835	1.39192	1.22
0.25	1.17237	1.14556	1.32845
1.25	1.36341	1.10552	1.46
6.25	0.880906	1.33941	1.49
31.25	1.35555	1.0159	1.48
156.25	1.24622	0.827275	1.12753
Fig. 6f Pemetrexed
Durg concentration (uM)	LC96-O
0	1	1	1
0.003	1.17481	1.6213	1.11253
0.015	1.20672	1.33374	1.24958
0.075	1.2872	1.28337	1.29234
0.375	1.31226	1.18243	1.26791
1.875	0.994462	1.14413	0.817869
9.375	1.07775	0.937367	1.06032
46.875	1.02606	0.689163	0.57
234.375	0.611901	0.556508	0.676598
Fig. 6f Paclitaxel
Durg concentration (uM)	LC96-O
0	1	1	1
0.000256	1.28609	1.13415	1.34
0.00128	1.28382	1.27611	1.273
0.0064	1.38378	1.25671	1.05675
0.032	1.14	1.19149	1.33856
0.16	1.27245	1.07998	1.01
4	1.10137	1.05	1.06752
20	0.946699	1.05213	1.09
Supplementary Fig. 11b Gemcitabine
Durg concentration (uM)	LC97-O			LC125-O			LCO134-O
0	1	1	1	1	1	1	1	1	1
0.002	1.31409	1.26409	1.08958	1.00065	0.850582	1.06	1.23246	1.11153	1.18303
0.01	1.31656	1.06749	1.34499	1.19658	1.06664	1.16989	0.870989	0.710292	0.898325
0.05	0.993071	0.85314	1.0812	1.05987	0.994774	0.874272	0.375013	0.515881	0.395927
0.25	1.04	1.06433	1.12298	0.571462	0.848715	0.582358	0.51059	0.437941	0.605967
1.25	1.07079	1.2936	0.905074	0.677821	0.959887	0.755738	0.507104	0.3	0.349444
6.25	1.02005	1.18853	0.990471				0.253181	0.17	0.483749
31.25	1.05784	1.11427	0.930381	0.829666	0.892219	0.749742	0.313902	0.237026	0.21
156.25	1.16615	1.10032	0.975266	0.979338	0.821294	0.76	0.219106	0.15	0.419817
Supplementary Fig. 11b Docetaxel
Durg concentration (uM)	LC97-O			LC125-O			LCO134-O
0	1	1	1	1	1	1	1	1	1
0.00128	1.11965	1.21701	0.711073	1.06103	1.01	1.20494	0.669113	0.583668	1.13276
0.0064	1.35535	0.668157	1.39023	1.01938	0.829698	0.76	0.713611	0.676493	1.01267
0.032	0.918947	1.39075	1.07138	1.08231	1.16	0.868054	0.410139	0.694885	0.925274
0.16	1.12927	1.20285	1.08124	0.820717	0.609965	0.711511	0.37	0.505466	0.888061
0.8	0.882463	1.10247	1.07542		0.772215		0.745813	0.760591	0.76
4	0.909869	0.614119	0.51	0.691145	0.420952	0.32	0.607028	0.56831	0.548639
20	0.862153	0.26	0.41734	0.33	0.293758	0.28
100				0.196538	0.324758	0.15	0.563409	0.71	0.673917
Supplementary Fig. 11c
Durg concentration (uM)	CRC1-O Oxaliplatin			CRC1-O Irinotecan			CRC1-O Capecitabine
0	1	1	1	1	1	1	1	1	1
0.00128	0.630262	0.871207	0.760753	0.581502	0.65407	0.740982	0.897517	0.832712	0.739443
0.0064	0.914779	0.810112	0.762269	0.566555	0.586131	0.547676	1.0238	0.869078	0.870316
0.032	0.746329	0.750909	0.714392	0.557122	0.24	0.42	0.746103	0.825066	0.929767
0.16	0.692724	0.872818	0.794129	0.239352	0.17	0.427304	1.017	1.07824	0.928031
0.8	0.87637	0.734075	0.738093	0.153165	0.407358	0.403698	0.94599	0.85014	0.919319
4	0.644348	0.632855	0.62709	0.372005	0.37208	0.215014	0.678979	0.886624	0.625122
20	0.696901	0.547886	0.464977	0.253241	0.196896	0.440376	0.828902	0.69776	0.906145
100	0.768997	0.654443	0.578074	0.169983	0.144092	0.114839	0.638753	0.685391	0.862582

## Sheet: Drug response of in vivo models
Fig. 4j PDX1
	Vehicle			Gemcitabine			Afatinib
Days after treatment	#1	#2	#3	#1	#2	#3	#1	#2	#3
0	195	120	139	175	149	125	164	169	177
3	197	103	188	171	174	105	147	249	212
5	226	107	162	144	148	129	127	223	220
7	253	108	222	195	185	132	158	228	240
10	271	106	251	201	186	146	205	225	277
12	325	123	293	215	192	185	248	268
14	327	150	306	251	208	192	166	193
17	453	185	292	287	239	205	149	100
19	502	172	353	291	257	207	126	83
21	573	200	504	370	214	218	127	40
24	686	331	499	296	311	218	97	58
26	706	332	498	298	317	220	176	51
28	710	314	668	327	328	214	285	140
31	776	331	827	340	338	242	303	153
33	1186	419	798	485	407	241
35	841	334	596	328	221	198
38	1072	536	970	477	323	206
40	1192	487	1063	502	478	246
42	1291	569	1319	621	473	296
45	1483	595	1386	670	483	389
47	1499	593	1461	670	479	486
49	1520	783	1451	675	626	472
Fig. 6f LC96-PDX
	Vehicle				Gemcitabine				Pemetrexed				Paclitaxel
Days after treatment	#1	#2	#3	#4	#1	#2	#3	#4	#1	#2	#3	#4	#1	#2	#3	#4
0	265	115	171	171	185	196	215		134	213	212	186	217	201	232
3	640	277	444	283	374	321	408		234	299		233	253		442	386
6	779	329	378	364	249	318	436		263	364		313		368	666	519
9	1115	492	654	385	379	498	583		293	413		268	389		720	684
12	1248	709	892	545	466	612	757		442	665		444		406	968	892
15	1962	1094	1441	1101	858	808	1115		483	888		501		623	1354	1407
18	2097	1387	1759	1239	758	897	1034		630	779		484		697	1406	1371
21	2302	1842	2291	1431	1015	1108	1103		929	718				1071	1447	1471
Supplementary Fig. 10a PDX2
	Vehicle			Gemcitabine			Pemetrexed
Days after treatment	#1	#2	#3	#1	#2	#3	#1	#2	#3
3	170	103	112	142	117	135	167	162	133
7	287	167	206	171	120	154	236	207	187
11	398	241	299	266	242	192	375	336	289
15	410	207	250	298	191	215	369	355	224
19	610	455	433	649	340	261	640	506	390
23	867	392	490	759	382	278	793	535	392
27	1336	795	649	851	513	534	846	653	497
31	862	996	1063	1418	901	729	1050	958	704
Supplementary Fig. 10b PDX3
	Vehicle			Gemcitabine			Pemetrexed
Days after treatment	#1	#2	#3	#1	#2	#3	#1	#2	#3
0	195	136	150	188	122	160	146	157	135
4	167	95	142	126	111	138	150	156	122
8	250	166	194	160	112	143	151	142	146
12	248	186	208	113	91	108	201	147	165
16	197	251	229	171	119	98	192	136	127
20	326	209	247	114	100	82	228	196	206
24	466	190	267	114	132	108	280	175	172
30	553	268	262	144	147	117	325	255	209
36	687	305	258	165	192	169	297	238	219
42	679	282	292	242	243	252

## Sheet: Drug responses of PDXOs
Figure 5a. Gefitinib
Durg concentration (uM)	PDX1-O
0	1	1	1
0.00536	0.921345	1.03859	0.953728
0.01536	0.921345	1.03859	0.953728
0.0768	0.887517	1.02349	0.810247
0.384	0.790203	0.7134	0.700983
1.92	0.798597	0.76	0.907326
9.6	0.793948	0.84949	0.819561
48	0.732389	0.851918	0.62063
240	0.707309	0.696087	0.771913
Fig. 4j Afatinib
Durg concentration (uM)	PDX1-O
0	1	1	1
0.002	0.877578	0.975	0.606195
0.01	0.774096	0.5	0.572619
0.05	0.555009	0.606343	0.592399
0.25	0.545367	0.458268	0.544069
1.25	0.30773	0.509613	0.446295
6.25	0.271549	0.22	0.431133
31.25	0.426807	0.298938	0.405676
156.25	0.326299	0.384028	0.257417
Supplementary Fig. 10a Gemcitabine
Durg concentration (uM)	PDX2-O
0	1	1	1
0.01536	0.919518	0.817958	0.78
0.0768	0.786674	0.699354	0.7
0.384	0.82961	0.809341	0.8
1.92	0.76578	0.810945	0.75
9.6	0.989718	0.934577	0.92
48	0.87379	0.960585	0.84
240	0.930706	0.908225	0.9
Supplementary Fig. 10a Pemetrexed
Durg concentration (uM)	PDX2-O
0	1	1	1	1	1	1
0.0256	1.13481	0.935469	1.08478	0.959849	1.18056	1.07977
0.128	0.538649	1.1736	1.46605	1.00676	1.14606	1.2875
0.64	0.824926	0.857541	1.06509	1.07058	1.18334	0.722827
3.2	1.41617	0.848253	0.771887	0.95119	0.9902	1.0228
16	0.74779	0.546793	1.01709	1.12	1.15499	1.44082
80	1.45621	0.599865	1.08448	1.3702	1.07958	1.26046
400	1.0105	0.688369	0.54957	1.17678	1.60257	0.9498
Supplementary Fig. 10b Gemcitabine
Durg concentration (uM)	PDX3-O
0	1	1	1	1	1	1
0.01536	0.797969	0.653303	0.69555	0.898282	0.754128	0.996919
0.0768	0.622224	0.770167	0.599786	0.587209	0.65764	0.522802
0.384	0.711711	0.597135	0.597321	0.487214	0.421004	0.707074
1.92	0.593568	0.594271	0.359677	0.522571	0.645302	0.595544
9.6	0.504611	0.501837	0.462025	0.669446	0.633479	0.454108
48	0.567755	0.530723	0.555349	0.486484	0.530294	0.526536
240	0.536767	0.555274	0.551076	0.445803	0.526813	0.478813
Supplementary Fig. 10b Pemetrexed
Log10 Durg concentration (uM)	PDX3-O
0	1	1	1	1	1	1
0.0256	1.04883	1.12103	0.873453	1.48846	0.99191	0.872267
0.128	1.06995	0.949494	0.8876	0.986271	0.72866	1.22076
0.64	0.961422	1.23185	0.724356	1.32288	1.13424	1.24152
3.2	1.0292	0.925732	0.788018	0.81573	1.06956	0.936079
16	1.09274	0.961565	1.28194	0.761859	0.976881	0.967155
80	0.971169	0.677536	1.00053	1.02896	1.07097	0.99894
400	1.02661	1.38191	1.14101	1.13494	0.773309	1.36369

## Sheet: Other source data
Fig. 1h Tumor purity
	LCO-96	LCO-97	LCO-61	LCO-98	LCO-79	LCO-99
Tumor tissue	0.4475	0.7012	0.7957	0.4399	0.4145	0.4599
Tumor organoid	0.8772	0.7255	0.9267	0.9773	0.8596	0.5997
Fig. 2f Tumor purity
	LCO-96	LCO-97
Tumor tissue	0.4475	0.7012
Tumor organoid P0	0.8772	0.7255
Tumor organoid P5	0.93	0.8
Tumor organoid P10	0.94	0.83
Fig. 4g Relative expression
	NC			Gemcitabine
Bcl-2	1	1	1	0.64	0.64	0.75
Beclin-1	1	1	1	1.35	1.53	1.43
LC-3	1	1	1	3.31	3.22	3.78
Fig. 5a AUC Gefitinib
	LC131-O	LC100-O	LC124-O	LC101-O	LC126-O	LC133-O	LC137-O	LC9127-O	LC96-O
	12.5	12.96	32.38	37.39	48.16	49.34	89.35	112.2	155.3
Fig 5a Viability(0.389 μM Gefitinib)
	LC131-O	LC100-O	LC124-O	LC101-O	LC126-O	LC133-O	LC137-O	LC9127-O	LC96-O
	0.415	0.403	0.518	0.502	0.618	0.585	0.978	0.906	1.133
Fig. 5b AUC Crizotinib
	LC130-O	LC96-O	LC131-O
	8.001	21.93	15.51
Fig. 5b Viability(0.568 μM Crizotinib)
	LC130-O	LC96-O	LC131-O
	0.63	1.177	1.008
Supplementary Fig. 6c
Times（Days）	LCO-97 P9-P14			LCO-97 P22-P27
0	0	0	0	0	0	0
8	0.482426	0.741937	0.262364	0.506818	0.262364	0.392042
16	1.34373	1.14	0.92	1.04145	1.42712	1.23
24	1.54045	0.980829	1.42	1.09861	1.22	1.34373
32	1.96944	1.79176	1.42712	1.38629	1.96944	1.68
40	1.29928	2.03688	1.50408	1.46634	1.60944	1.64223
